# Supplementary material for: Prognostic value of myocardial computed tomography–derived extracellular volume in severe aortic stenosis requiring aortic valve replacement: a systematic review and meta-analysis
Source: Eur Heart J Cardiovasc Imaging. 2025 Jan 10;26(3):518–31. doi: 10.1093/ehjci/jeae324 (PMC11879236; doi:10.1093/ehjci/jeae324)
Supplement: jeae324_Supplementary_Data [file jeae324_supplementary_data.zip]

Archive with 3 entries (3 files):
- def_Supplementary_Composite outcome forest plot NO HAN .pptx
- PRISMA_2020_checklist.pdf
- Supplementary table 1.docx
